# Supplementary material for: OTX2 controls chromatin accessibility to direct somatic versus germline differentiation
Source: EMBO Rep. 2025 Dec 8;27(2):341–66. doi: 10.1038/s44319-025-00622-2 (PMC12852747; doi:10.1038/s44319-025-00622-2)
Supplement: Supplementary file 2 — Source data Fig. 4 [file 44319_2025_622_MOESM2_ESM.zip]

Archive with 3 entries (2 files):
- 4F/
- 4F/RT-qPCR_Fgf5.prism
- 4F/RT-qPCR_Fgf5.xlsx
