# Supplementary material for: OTX2 controls chromatin accessibility to direct somatic versus germline differentiation
Source: EMBO Rep. 2025 Dec 8;27(2):341–66. doi: 10.1038/s44319-025-00622-2 (PMC12852747; doi:10.1038/s44319-025-00622-2)
Supplement: Supplementary file 2 — Source data Fig. 4 [file 44319_2025_622_MOESM2_ESM.zip › 4F/RT-qPCR_Fgf5.xlsx]

## Sheet: TBP
TBP
Sample	Cp	TBP (average Ct value)
EpiLC 0h Tam	23.08	23.1033
EpiLC 0h Tam	23
EpiLC 0h Tam	23.23
EpiLC 1h Tam	22.75	22.7333
EpiLC 1h Tam	22.66
EpiLC 1h Tam	22.79
EpiLC 6h Tam	22.38	22.4433
EpiLC 6h Tam	22.42
EpiLC 6h Tam	22.53
WT EpiLCs	23.67	23.6733
WT EpiLCs	23.6
WT EpiLCs	23.75

## Sheet: FGF5
Oct4
Sample	Cp	TBP (average Ct value)	mRNA/TBP (2-ΔCt)		EpiLC 0h Tam	EpiLC 1h Tam	EpiLC 6h Tam	WT EpiLC
EpiLC 0h Tam	24.14	23.1033	0.487452		0.487452	1.0163	3.08086	3.46615
EpiLC 0h Tam	23.86	23.1033	0.591862		0.591862	0.941696	3.27918	3.66378
EpiLC 0h Tam	23.84	23.1033	0.600124		0.600124	0.941696	2.89454	2.91467
EpiLC 1h Tam	22.71	22.7333	1.0163
EpiLC 1h Tam	22.82	22.7333	0.941696
EpiLC 1h Tam	22.82	22.7333	0.941696
EpiLC 6h Tam	20.82	22.4433	3.08086
EpiLC 6h Tam	20.73	22.4433	3.27918
EpiLC 6h Tam	20.91	22.4433	2.89454
WT EpiLCs	21.88	23.6733	3.46615
WT EpiLCs	21.8	23.6733	3.66378
WT EpiLCs	22.13	23.6733	2.91467
